# Supplementary material for: Invertebrate composting quality of the invasive alga Rugulopteryx okamurae, prospects for its bio-recycling, management and circular economy
Source: PLoS One. 2024 Oct 23;19(10):e0311483. doi: 10.1371/journal.pone.0311483 (PMC11498720; doi:10.1371/journal.pone.0311483)
Supplement: S1 Data — (XLSX) [file pone.0311483.s001.xlsx]

## Sheet: Datos
MUESTRA	FUENTE	GRUPO	ESPECIE	CE	CN	pH	MOT	C	K	K2O	Mg	MgO	N	P	P2O5	B	Cu	Ni	Zn
HI1	Food_waste	BSFL	Hermetia_illucens	5.14	8.905	6.52	46.4937	24.56	1.07813	1.29872	0.662031	1.09794	2.758	0.664572	1.52285	98.5066	42.8265	9.41311	155.197
HI1	Food_waste	BSFL	Hermetia_illucens	4.92	8.87284	6.59	46.9082	25.19	1.09365	1.31741	0.559895	0.928551	2.839	0.659587	1.51142	96.9078	45.5643	12.3929	160.042
HI1	Food_waste	BSFL	Hermetia_illucens	4.91	8.99178	6.54	46.9131	25.15	1.1282	1.35903	0.603796	1.00136	2.797	0.687513	1.57541	105.669	48.4282	11.7125	164.292
BD2	Food_waste	Cockroaches	Blaptica_dubia	3.75	12.7452	7.21	79.0597	40.16	1.26065	1.51858	0.306923	0.509012	3.151	0.387784	0.888594	44.7319	23.8077	6.64755	63.6731
BD2	Food_waste	Cockroaches	Blaptica_dubia	3.6	13.2203	7.14	79.6408	39.37	1.5386	1.85341	0.325465	0.539762	2.978	0.416102	0.953484	47.8647	24.2202	7.15939	67.4527
AI3	Food_waste	Cockroaches	Aeluropoda_insignis	3.27	12.4881	7.76	59.1779	34.18	1.76908	2.13104	0.295375	0.489861	2.737	0.436043	0.999179	39.5692	14.4219	4.7461	67.4994
BD2	Food_waste	Cockroaches	Blaptica_dubia	3.86	13.0616	7.16	79.9592	39.25	1.37489	1.6562	0.286078	0.474442	3.005	0.394421	0.903804	45.0626	22.8891	6.05201	67.6688
AI3	Food_waste	Cockroaches	Aeluropoda_insignis	3.57	12.498	7.75	66.6873	31.42	1.68904	2.03462	0.294754	0.48883	2.514	0.456158	1.04527	41.0592	13.3688	4.92369	71.8951
AI3	Food_waste	Cockroaches	Aeluropoda_insignis	3.41	12.6358	7.71	65.9507	31.88	2.0393	2.45655	0.333852	0.553673	2.523	0.479006	1.09763	42.9431	17.138	4.62697	72.7608
BD4	Food_waste	Cockroaches	Blaptica_dubia	7.07	11.2108	7.46	69.6332	35.74	1.51444	1.8243	0.366272	0.607439	3.188	0.434536	0.995725	67.0325	23.8298	2.70684	74.7423
BD4	Food_waste	Cockroaches	Blaptica_dubia	7.33	11.0706	7.37	68.6138	34.33	1.60799	1.93699	0.487678	0.808782	3.101	0.47309	1.08407	74.8605	25.8057	2.11229	78.6161
EB1	Food_waste	Cockroaches	Eublaberus_bioyelli	4.94	8.34983	6.96	68.107	36.28	1.78348	2.14838	0.281663	0.467121	4.345	0.370187	0.848271	38.5251	30.8906	11.5659	79.5257
EB1	Food_waste	Cockroaches	Eublaberus_bioyelli	5.58	8.27673	6.89	68.4563	36.31	1.78783	2.15363	0.39912	0.661915	4.387	0.420611	0.963818	42.0638	33	11.2482	82.4352
BD4	Food_waste	Cockroaches	Blaptica_dubia	7.14	10.8054	7.35	68.469	34.21	1.76632	2.12772	0.43737	0.725351	3.166	0.448027	1.02664	78.4523	29.9156	2.08799	86.4077
AI2	Food_waste	Cockroaches	Aeluropoda_insignis	3.13	11.5757	7.53	62.7818	33.28	1.33929	1.61331	0.393101	0.651933	2.875	0.455049	1.04273	47.1372	27.6141	3.888	92.8577
EB1	Food_waste	Cockroaches	Eublaberus_bioyelli	5.08	8.51286	6.92	69.5826	36.75	1.90405	2.29362	0.317313	0.526244	4.317	0.476099	1.09097	44.0078	35.8426	11.8102	92.8808
AI2	Food_waste	Cockroaches	Aeluropoda_insignis	3.43	12.566	7.58	63.79	35.7	1.4425	1.73764	0.387139	0.642046	2.841	0.439712	1.00759	49.9333	28.2115	4.21843	94.7692
AI2	Food_waste	Cockroaches	Aeluropoda_insignis	3.39	11.5091	7.5	64.258	34.09	1.55482	1.87295	0.495699	0.822085	2.962	0.453828	1.03993	57.02	30.5151	3.84509	96.5789
AI1	Food_waste	Cockroaches	Aeluropoda_insignis	6.66	7.46947	6.57	60.3628	28.75	1.03176	1.24286	0.467262	0.774924	3.849	0.44216	1.0132	67.8572	42.9857	8.38764	104.933
AI1	Food_waste	Cockroaches	Aeluropoda_insignis	6.67	7.43906	6.6	56.8042	28.99	1.0318	1.24291	0.547562	0.908097	3.897	0.458335	1.05026	73.2768	45.5457	6.27252	109.938
AI1	Food_waste	Cockroaches	Aeluropoda_insignis	6.72	7.45335	6.62	60.1387	29.56	1.33314	1.60591	0.582316	0.965733	3.966	0.513335	1.17629	65.7519	55.5823	6.1584	118.438
TM2	Food_waste	Dark_beetles	Tenebrio_molitor	4.92	15.698	5.77	93.0385	41.27	0.402861	0.485287	0.12113	0.200886	2.629	0.384548	0.88118	11.5686	8.13349	6.30162	57.2586
TM2	Food_waste	Dark_beetles	Tenebrio_molitor	4.7	15.4617	5.78	93.066	41.02	0.410316	0.494268	0.117111	0.194222	2.653	0.423218	0.96979	12.5889	6.87135	6.02155	60.502
TM2	Food_waste	Dark_beetles	Tenebrio_molitor	4.91	15.6963	5.77	93.0582	41.25	0.413754	0.498409	0.126975	0.21058	2.628	0.386613	0.885912	11.482	13.4479	7.29155	60.7382
TM1	Food_waste	Dark_beetles	Tenebrio_molitor	2.87	15.4415	5.92	78.7516	38.65	0.590389	0.711184	0.306649	0.508557	2.503	0.455979	1.04486	12.0423	26.1369	0.91397	90.4012
TM1	Food_waste	Dark_beetles	Tenebrio_molitor	2.83	15.4805	5.94	79.6412	38.5	0.547389	0.659387	0.197607	0.327719	2.487	0.463563	1.06224	10.9863	17.2284	0.862932	92.3242
TM1	Food_waste	Dark_beetles	Tenebrio_molitor	2.8	15.373	5.88	80.3279	38.74	0.619233	0.74593	0.289003	0.479293	2.52	0.517018	1.18473	13.654	21.0782	0.894322	106.887
DVTM1	Food_waste	Mixed	Lombriz_Tenebrio	4.11	11.4886	7.36	80.3207	40.75	2.08553	2.51224	0.284915	0.472513	3.547	0.531944	1.21893	34.6036	25.0967	6.60904	74.3026
DVTM1	Food_waste	Mixed	Lombriz_Tenebrio	4.06	11.6743	7.3	80.4218	40.65	1.96647	2.36882	0.296967	0.492501	3.482	0.565027	1.29474	37.5772	25.1007	6.83581	77.3127
DVTM1	Food_waste	Mixed	Lombriz_Tenebrio	3.95	11.697	7.35	81.1059	41.08	2.05946	2.48084	0.341448	0.56627	3.512	0.512594	1.17459	35.758	25.1424	6.44337	80.8992
DV1	Food_waste	Worms	Dendrobaena_veneta	6.98	8.01983	7.57	54.4507	25.88	0.778097	0.937299	0.41826	0.693657	3.227	0.267579	0.61315	47.1197	39.0302	1.69087	75.6752
DV1	Food_waste	Worms	Dendrobaena_veneta	6.69	7.93605	7.61	55.4479	30.03	0.321733	0.38756	0.163362	0.270926	3.784	0.275581	0.631486	55.0937	41.5345	1.6094	77.0862
DV1	Food_waste	Worms	Dendrobaena_veneta	6.69	7.97722	7.82	54.8013	29.42	0.870362	1.04844	0.444757	0.737601	3.688	0.279115	0.639583	55.7338	41.3998	1.8384	78.7077
HI2a	Rugulopteryx	BSFL	Hermetia_illucens	7.08	11.0293	6.76	41.8537	23.68	1.46493	1.76467	0.53909	0.894047	2.147	0.4241	0.971812	74.8707	39.6246	5.22393	113.007
HI2a	Rugulopteryx	BSFL	Hermetia_illucens	5.99	10.6935	6.99	50.6626	24.67	1.64685	1.9838	0.689598	1.14365	2.307	0.444079	1.01759	101.427	42.5893	4.8673	116.938
HI2a	Rugulopteryx	BSFL	Hermetia_illucens	6.64	11.1	6.81	49.3538	23.21	1.47186	1.77301	0.660512	1.09542	2.091	0.450696	1.03275	97.1384	40.5554	5.09964	117.437
EB2a	Rugulopteryx	Cockroaches	Eublaberus_bioyelli	5.15	13.451	6.62	74.048	37.34	2.29241	2.76145	0.719304	1.19292	2.776	0.415761	0.952702	66.9431	22.3818	7.35895	71.6255
EB2a	Rugulopteryx	Cockroaches	Eublaberus_bioyelli	4.91	13.1246	6.65	74.4799	37.09	2.39595	2.88617	0.883791	1.46571	2.826	0.425203	0.97434	61.6757	23.9621	6.58654	72.4739
EB2a	Rugulopteryx	Cockroaches	Eublaberus_bioyelli	5.1	13.4337	6.63	74.3294	37.48	2.18124	2.62754	0.52443	0.869734	2.79	0.440242	1.0088	64.9958	27.3468	6.49858	76.4333
BD1a	Rugulopteryx	Cockroaches	Blaptica_dubia	5.86	10.0738	7.46	71.1299	36.85	1.90982	2.30058	0.4848	0.80401	3.658	0.617956	1.41603	48.3697	31.2624	4.76745	93.8496
BD3a	Rugulopteryx	Cockroaches	Blaptica_dubia	8.18	9.11788	6.91	66.7125	35.04	2.4455	2.94586	0.537519	0.891441	3.843	0.516125	1.18268	77.954	34.8583	5.31797	95.3448
BD1a	Rugulopteryx	Cockroaches	Blaptica_dubia	5.89	10.2314	7.4	71.9501	36.7	1.99889	2.40788	0.846336	1.40359	3.587	0.649626	1.4886	48.9289	29.4913	4.65	96.7358
BD1a	Rugulopteryx	Cockroaches	Blaptica_dubia	5.62	10.2119	7.43	72.0463	36.62	1.92071	2.31369	0.547692	0.908312	3.586	0.626117	1.43473	54.9819	30.1305	4.79808	97.9321
BD3a	Rugulopteryx	Cockroaches	Blaptica_dubia	7.76	9.08927	6.98	66.2737	35.23	2.53152	3.04948	0.564916	0.936877	3.876	0.529765	1.21394	86.9235	32.5446	4.7472	98.0145
BD3a	Rugulopteryx	Cockroaches	Blaptica_dubia	7.68	8.99168	6.85	67.3569	34.6	2.47437	2.98063	0.566764	0.939943	3.848	0.584382	1.33909	86.9237	33.245	4.94708	98.8549
TM3p	Rugulopteryx	Dark_beetles	Tenebrio_molitor	6	6.62651	5.84	70.9964	33.55	1.64541	1.98206	0.438647	0.727468	5.063	0.910576	2.08656	23.0706	146.46	12.7571	146.46
TM3p	Rugulopteryx	Dark_beetles	Tenebrio_molitor	6.55	6.78508	5.89	70.6523	34.38	1.46345	1.76287	0.453192	0.75159	5.067	1.0132	2.32172	25.0009	160.704	12.8036	160.704
TM3p	Rugulopteryx	Dark_beetles	Tenebrio_molitor	5.75	6.96802	5.89	69.8196	33.99	1.65941	1.99894	0.576838	0.95665	4.878	1.03492	2.37149	25.4817	178.304	11.837	178.304
M3	Rugulopteryx	Free_living_microorganisms	Rugulopteryx_okamurae	1.82	13.3136	7.92	62.2508	33.67	7.51334	9.05059	0.808569	1.34096	2.529	0.146474	0.335641	187.916	10.7806	4.48129	17.4762
M3	Rugulopteryx	Free_living_microorganisms	Rugulopteryx_okamurae	1.71	15.844	8.04	65.7167	33.51	8.10224	9.75999	0.821981	1.3632	2.115	0.153565	0.351888	181.929	9.98377	5.33279	18.75
M6	Rugulopteryx	Free_living_microorganisms	Rugulopteryx_okamurae	1.82	11.2755	7.92	61.5541	31.56	7.68817	9.26119	0.854617	1.41733	2.799	0.141469	0.324173	184.821	4.529	6.23666	18.9234
M4	Rugulopteryx	Free_living_microorganisms	Rugulopteryx_okamurae	1.82	16.1394	7.92	64.6837	34.28	8.59229	10.3503	0.651509	1.08049	2.124	0.149556	0.342703	200.983	8.94605	4.61142	19.1587
M2	Rugulopteryx	Free_living_microorganisms	Rugulopteryx_okamurae	1.71	14.573	8.04	67.2455	34.13	8.5179	10.2607	0.777589	1.28958	2.342	0.152234	0.34884	191.666	5.69678	4.9423	19.6164
M4	Rugulopteryx	Free_living_microorganisms	Rugulopteryx_okamurae	1.72	15.2089	8.06	63.3737	33.49	8.27253	9.96512	0.863765	1.4325	2.202	0.156277	0.358104	186.701	8.77339	5.3683	19.7636
M3	Rugulopteryx	Free_living_microorganisms	Rugulopteryx_okamurae	1.72	15.5007	8.06	68.1516	34.21	8.55479	10.3051	0.629206	1.0435	2.207	0.153394	0.351497	201.306	6.96231	4.66239	20.0642
M2	Rugulopteryx	Free_living_microorganisms	Rugulopteryx_okamurae	1.72	12.8964	8.06	64.0926	33.35	7.82091	9.42109	0.76746	1.27278	2.586	0.161063	0.369071	194.7	7.87515	4.72224	20.1122
M1	Rugulopteryx	Free_living_microorganisms	Rugulopteryx_okamurae	1.71	12.6907	8.04	65.6801	33.44	7.8318	9.43422	0.686848	1.13909	2.635	0.1601	0.366863	192.754	4.76824	4.96552	20.4876
M5	Rugulopteryx	Free_living_microorganisms	Rugulopteryx_okamurae	1.72	12.8143	8.06	60.1308	31.19	7.746	9.33086	1.01367	1.6811	2.434	0.150152	0.344069	188.558	6.71429	6.56667	20.5619
M5	Rugulopteryx	Free_living_microorganisms	Rugulopteryx_okamurae	1.82	14.7128	7.92	65.57	33.56	8.14129	9.80703	0.688807	1.14234	2.281	0.155382	0.356052	200.593	7.21736	4.90317	20.8662
M4	Rugulopteryx	Free_living_microorganisms	Rugulopteryx_okamurae	1.71	14.3919	8.04	58.2996	31.36	7.79279	9.38722	0.895463	1.48507	2.179	0.146717	0.336197	192.155	7.18418	6.56534	22.5297
MC1a	Rugulopteryx	Free_living_microorganisms	Bacterias	1.82	16.7647	7.92	77.896	39.9	1.2842	1.54695	0.236199	0.391721	2.38	0.287882	0.659672	39.5418	17.4127	4.03021	48.7466
MC1a	Rugulopteryx	Free_living_microorganisms	Bacterias	1.72	17.0436	8.06	75.8749	40.7	1.23998	1.49368	0.208561	0.345886	2.388	0.269289	0.617068	36.9022	16.9227	3.57092	49.3793
MC1a	Rugulopteryx	Free_living_microorganisms	Bacterias	1.71	16.6126	8.04	77.1732	39.92	1.32967	1.60173	0.242321	0.401874	2.403	0.305576	0.700218	37.9089	18.8013	3.96308	50.8143
PS2	Rugulopteryx	Isopods	Porcellio_laevis	5.24	11.0265	8.49	58.1015	31.58	2.49728	3.00823	0.448813	0.744328	2.864	0.747507	1.71289	65.7247	25.4718	5.81043	110.172
PS1	Rugulopteryx	Isopods	Porcellio_laevis	5.47	10.9454	8.57	53.2871	29.29	2.6727	3.21955	0.429988	0.713108	2.676	0.815857	1.86951	84.084	28.5336	1.04448	115.24
PS1	Rugulopteryx	Isopods	Porcellio_laevis	5.6	10.703	8.44	54.3934	31.21	2.8313	3.4106	0.466714	0.774016	2.916	0.808954	1.85369	81.3955	27.0968	0.998445	116.444
PS2	Rugulopteryx	Isopods	Porcellio_laevis	5.39	11.0205	8.48	59.8175	32.29	2.76982	3.33653	0.508457	0.843243	2.93	0.712079	1.63171	69.2589	24.3548	5.09562	117.609
PS1	Rugulopteryx	Isopods	Porcellio_laevis	5.71	10.8766	8.43	54.1476	30.4	2.8061	3.38024	0.42974	0.712696	2.795	0.800348	1.83397	77.6066	27.2435	0.860483	117.882
PS2	Rugulopteryx	Isopods	Porcellio_laevis	5.6	11.0201	8.45	57.6069	31.76	2.91175	3.5075	0.514374	0.853056	2.882	0.763153	1.74874	74.2714	27.362	6.83233	120.32
DV2a	Rugulopteryx	Worms	Dendrobaena_veneta	8.35	7.27547	6.71	62.585	31.35	1.41508	1.70462	0.572337	0.949185	4.309	0.329949	0.756067	81.7096	47.4217	10.2015	69.2337
DV2a	Rugulopteryx	Worms	Dendrobaena_veneta	7.5	7.42784	6.7	64.637	31.91	1.23612	1.48903	0.621346	1.03046	4.296	0.339435	0.777804	95.0498	47.1297	10.949	70.2015
DV2a	Rugulopteryx	Worms	Dendrobaena_veneta	8.19	7.40906	6.68	64.9118	31.57	1.31651	1.58587	0.41941	0.695565	4.261	0.341571	0.782698	93.189	50.1916	9.46829	71.2039
DV3a	Rugulopteryx	Worms	Dendrobaena_veneta	6.75	9.85428	7.15	40.9034	21.64	0.856505	1.03175	0.309868	0.513897	2.196	0.275927	0.632279	166.783	38.2697	7.61966	98.5757
DV3a	Rugulopteryx	Worms	Dendrobaena_veneta	6.23	9.55844	7.1	42.2328	22.08	0.946927	1.14067	0.628659	1.04259	2.31	0.305079	0.699079	157.345	42.2293	7.07125	102.263
DV3a	Rugulopteryx	Worms	Dendrobaena_veneta	6.39	9.67163	7.05	42.5154	22.09	1.04386	1.25743	0.342359	0.56778	2.284	0.278222	0.637536	185.846	45.9115	7.92289	107.98

## Sheet: Cucarachas
MUESTRA	ESPECIE	GRUPO	FUENTE	CN	MOT	HUMEDAD	PH	CE	K	K2O	MG	MGO	P	P2O5	C	N	B	ZN	CU	NI
AI1	Aeluropoda_insignis	Cockroaches	Food_waste	7.46947	60.3628	39.6372	6.57	6.66	1.03176	1.24286	0.467262	0.774924	0.44216	1.0132	28.75	3.849	67.8572	104.933	42.9857	8.38764
AI1	Aeluropoda_insignis	Cockroaches	Food_waste	7.43906	56.8042	43.1958	6.6	6.67	1.0318	1.24291	0.547562	0.908097	0.458335	1.05026	28.99	3.897	73.2768	109.938	45.5457	6.27252
AI1	Aeluropoda_insignis	Cockroaches	Food_waste	7.45335	60.1387	39.8613	6.62	6.72	1.33314	1.60591	0.582316	0.965733	0.513335	1.17629	29.56	3.966	65.7519	118.438	55.5823	6.1584
AI2	Aeluropoda_insignis	Cockroaches	Food_waste	12.566	63.79	36.21	7.58	3.43	1.4425	1.73764	0.387139	0.642046	0.439712	1.00759	35.7	2.841	49.9333	94.7692	28.2115	4.21843
AI2	Aeluropoda_insignis	Cockroaches	Food_waste	11.5757	62.7818	37.2182	7.53	3.13	1.33929	1.61331	0.393101	0.651933	0.455049	1.04273	33.28	2.875	47.1372	92.8577	27.6141	3.888
AI2	Aeluropoda_insignis	Cockroaches	Food_waste	11.5091	64.258	35.742	7.5	3.39	1.55482	1.87295	0.495699	0.822085	0.453828	1.03993	34.09	2.962	57.02	96.5789	30.5151	3.84509
AI3	Aeluropoda_insignis	Cockroaches	Food_waste	12.6358	65.9507	34.0493	7.71	3.41	2.0393	2.45655	0.333852	0.553673	0.479006	1.09763	31.88	2.523	42.9431	72.7608	17.138	4.62697
AI3	Aeluropoda_insignis	Cockroaches	Food_waste	12.4881	59.1779	40.8221	7.76	3.27	1.76908	2.13104	0.295375	0.489861	0.436043	0.999179	34.18	2.737	39.5692	67.4994	14.4219	4.7461
AI3	Aeluropoda_insignis	Cockroaches	Food_waste	12.498	66.6873	33.3127	7.75	3.57	1.68904	2.03462	0.294754	0.48883	0.456158	1.04527	31.42	2.514	41.0592	71.8951	13.3688	4.92369
BD2	Blaptica_dubia	Cockroaches	Food_waste	12.7452	79.0597	20.9403	7.21	3.75	1.26065	1.51858	0.306923	0.509012	0.387784	0.888594	40.16	3.151	44.7319	63.6731	23.8077	6.64755
BD2	Blaptica_dubia	Cockroaches	Food_waste	13.0616	79.9592	20.0408	7.16	3.86	1.37489	1.6562	0.286078	0.474442	0.394421	0.903804	39.25	3.005	45.0626	67.6688	22.8891	6.05201
BD2	Blaptica_dubia	Cockroaches	Food_waste	13.2203	79.6408	20.3592	7.14	3.6	1.5386	1.85341	0.325465	0.539762	0.416102	0.953484	39.37	2.978	47.8647	67.4527	24.2202	7.15939
BD4	Blaptica_dubia	Cockroaches	Food_waste	11.2108	69.6332	30.3668	7.46	7.07	1.51444	1.8243	0.366272	0.607439	0.434536	0.995725	35.74	3.188	67.0325	74.7423	23.8298	2.70684
BD4	Blaptica_dubia	Cockroaches	Food_waste	10.8054	68.469	31.531	7.35	7.14	1.76632	2.12772	0.43737	0.725351	0.448027	1.02664	34.21	3.166	78.4523	86.4077	29.9156	2.08799
BD4	Blaptica_dubia	Cockroaches	Food_waste	11.0706	68.6138	31.3862	7.37	7.33	1.60799	1.93699	0.487678	0.808782	0.47309	1.08407	34.33	3.101	74.8605	78.6161	25.8057	2.11229
EB1	Eublaberus_bioyelli	Cockroaches	Food_waste	8.34983	68.107	31.893	6.96	4.94	1.78348	2.14838	0.281663	0.467121	0.370187	0.848271	36.28	4.345	38.5251	79.5257	30.8906	11.5659
EB1	Eublaberus_bioyelli	Cockroaches	Food_waste	8.27673	68.4563	31.5437	6.89	5.58	1.78783	2.15363	0.39912	0.661915	0.420611	0.963818	36.31	4.387	42.0638	82.4352	33	11.2482
EB1	Eublaberus_bioyelli	Cockroaches	Food_waste	8.51286	69.5826	30.4174	6.92	5.08	1.90405	2.29362	0.317313	0.526244	0.476099	1.09097	36.75	4.317	44.0078	92.8808	35.8426	11.8102
BD1a	Blaptica_dubia	Cockroaches	Rugulopteryx	10.2119	72.0463	27.9537	7.43	5.62	1.92071	2.31369	0.547692	0.908312	0.626117	1.43473	36.62	3.586	54.9819	97.9321	30.1305	4.79808
BD1a	Blaptica_dubia	Cockroaches	Rugulopteryx	10.2314	71.9501	28.0499	7.4	5.89	1.99889	2.40788	0.846336	1.40359	0.649626	1.4886	36.7	3.587	48.9289	96.7358	29.4913	4.65
BD1a	Blaptica_dubia	Cockroaches	Rugulopteryx	10.0738	71.1299	28.8701	7.46	5.86	1.90982	2.30058	0.4848	0.80401	0.617956	1.41603	36.85	3.658	48.3697	93.8496	31.2624	4.76745
BD3a	Blaptica_dubia	Cockroaches	Rugulopteryx	8.99168	67.3569	32.6431	6.85	7.68	2.47437	2.98063	0.566764	0.939943	0.584382	1.33909	34.6	3.848	86.9237	98.8549	33.245	4.94708
BD3a	Blaptica_dubia	Cockroaches	Rugulopteryx	9.08927	66.2737	33.7263	6.98	7.76	2.53152	3.04948	0.564916	0.936877	0.529765	1.21394	35.23	3.876	86.9235	98.0145	32.5446	4.7472
BD3a	Blaptica_dubia	Cockroaches	Rugulopteryx	9.11788	66.7125	33.2875	6.91	8.18	2.4455	2.94586	0.537519	0.891441	0.516125	1.18268	35.04	3.843	77.954	95.3448	34.8583	5.31797
EB2a	Eublaberus_bioyelli	Cockroaches	Rugulopteryx	13.1246	74.4799	25.5201	6.65	4.91	2.39595	2.88617	0.883791	1.46571	0.425203	0.97434	37.09	2.826	61.6757	72.4739	23.9621	6.58654
EB2a	Eublaberus_bioyelli	Cockroaches	Rugulopteryx	13.4337	74.3294	25.6706	6.63	5.1	2.18124	2.62754	0.52443	0.869734	0.440242	1.0088	37.48	2.79	64.9958	76.4333	27.3468	6.49858
EB2a	Eublaberus_bioyelli	Cockroaches	Rugulopteryx	13.451	74.048	25.952	6.62	5.15	2.29241	2.76145	0.719304	1.19292	0.415761	0.952702	37.34	2.776	66.9431	71.6255	22.3818	7.35895
				10.7634	68.5111	31.4889	7.14852	5.36111	1.77479	2.13792	0.469648	0.778881	0.47258	1.0829	35.0815	3.35526	57.9572	86.0866	29.2892	5.85663
				2.15418	6.98572	6.98572	0.399752	1.65736	0.275004	0.33127	0.0955209	0.158415	0.0351327	0.0805054	3.47542	0.595807	13.8275	16.3767	10.9609	2.76769

## Sheet: Rugulopteryx
MUESTRA	M1	M2	M3	M2	M3	M4	M3	M4	M5	M4	M5	M6	MEDIAS	SD
CN	12.6907	12.8964	13.3136	14.573	15.5007	16.1394	15.844	15.2089	14.7128	14.3919	12.8143	11.2755	14.1134	1.50027
MOT	65.6801	64.0926	62.2508	67.2455	68.1516	64.6837	65.7167	63.3737	65.57	58.2996	60.1308	61.5541	63.8958	2.91157
K	7.8318	7.82091	7.51334	8.5179	8.55479	8.59229	8.10224	8.27253	8.14129	7.79279	7.746	7.68817	8.04784	0.370005
K2O	9.43422	9.42109	9.05059	10.2607	10.3051	10.3503	9.75999	9.96512	9.80703	9.38722	9.33086	9.26119	9.69445	0.44571
MG	0.686848	0.76746	0.808569	0.777589	0.629206	0.651509	0.821981	0.863765	0.688807	0.895463	1.01367	0.854617	0.78829	0.11228
MGO	1.13909	1.27278	1.34096	1.28958	1.0435	1.08049	1.3632	1.4325	1.14234	1.48507	1.6811	1.41733	1.30733	0.18621
P	0.1601	0.161063	0.146474	0.152234	0.153394	0.149556	0.153565	0.156277	0.155382	0.146717	0.150152	0.141469	0.152199	0.00572212
P2O5	0.366863	0.369071	0.335641	0.34884	0.351497	0.342703	0.351888	0.358104	0.356052	0.336197	0.344069	0.324173	0.348758	0.0131121
C	33.44	33.35	33.67	34.13	34.21	34.28	33.51	33.49	33.56	31.36	31.19	31.56	33.1458	1.11772
N	2.635	2.586	2.529	2.342	2.207	2.124	2.115	2.202	2.281	2.179	2.434	2.799	2.36942	0.224786
B	192.754	194.7	187.916	191.666	201.306	200.983	181.929	186.701	200.593	192.155	188.558	184.821	192.007	6.45758
ZN	20.4876	20.1122	17.4762	19.6164	20.0642	19.1587	18.75	19.7636	20.8662	22.5297	20.5619	18.9234	19.8592	1.26073
CU	4.76824	7.87515	10.7806	5.69678	6.96231	8.94605	9.98377	8.77339	7.21736	7.18418	6.71429	4.529	7.45259	1.93966
NI	4.96552	4.72224	4.48129	4.9423	4.66239	4.61142	5.33279	5.3683	4.90317	6.56534	6.56667	6.23666	5.27984	0.760729

## Sheet: Orgánicos
CÓDIGO	MOT	PH	CE	K	K2O	MG	MGO	P	P2O5	C	N	B	ZN	CU	NI
AELINS	60.3628	6.57	6.66	1.03176	1.24286	0.467262	0.774924	0.44216	1.0132	28.75	3.849	67.8572	104.933	42.9857	8.38764
AELINS	56.8042	6.6	6.67	1.0318	1.24291	0.547562	0.908097	0.458335	1.05026	28.99	3.897	73.2768	109.938	45.5457	6.27252
AELINS	60.1387	6.62	6.72	1.33314	1.60591	0.582316	0.965733	0.513335	1.17629	29.56	3.966	65.7519	118.438	55.5823	6.1584
AELINS	63.79	7.58	3.43	1.4425	1.73764	0.387139	0.642046	0.439712	1.00759	35.7	2.841	49.9333	94.7692	28.2115	4.21843
AELINS	62.7818	7.53	3.13	1.33929	1.61331	0.393101	0.651933	0.455049	1.04273	33.28	2.875	47.1372	92.8577	27.6141	3.888
AELINS	64.258	7.5	3.39	1.55482	1.87295	0.495699	0.822085	0.453828	1.03993	34.09	2.962	57.02	96.5789	30.5151	3.84509
AELINS	65.9507	7.71	3.41	2.0393	2.45655	0.333852	0.553673	0.479006	1.09763	31.88	2.523	42.9431	72.7608	17.138	4.62697
AELINS	59.1779	7.76	3.27	1.76908	2.13104	0.295375	0.489861	0.436043	0.999179	34.18	2.737	39.5692	67.4994	14.4219	4.7461
AELINS	66.6873	7.75	3.57	1.68904	2.03462	0.294754	0.48883	0.456158	1.04527	31.42	2.514	41.0592	71.8951	13.3688	4.92369
BLADUB	79.0597	7.21	3.75	1.26065	1.51858	0.306923	0.509012	0.387784	0.888594	40.16	3.151	44.7319	63.6731	23.8077	6.64755
BLADUB	79.9592	7.16	3.86	1.37489	1.6562	0.286078	0.474442	0.394421	0.903804	39.25	3.005	45.0626	67.6688	22.8891	6.05201
BLADUB	79.6408	7.14	3.6	1.5386	1.85341	0.325465	0.539762	0.416102	0.953484	39.37	2.978	47.8647	67.4527	24.2202	7.15939
BLADUB	69.6332	7.46	7.07	1.51444	1.8243	0.366272	0.607439	0.434536	0.995725	35.74	3.188	67.0325	74.7423	23.8298	2.70684
BLADUB	68.469	7.35	7.14	1.76632	2.12772	0.43737	0.725351	0.448027	1.02664	34.21	3.166	78.4523	86.4077	29.9156	2.08799
BLADUB	68.6138	7.37	7.33	1.60799	1.93699	0.487678	0.808782	0.47309	1.08407	34.33	3.101	74.8605	78.6161	25.8057	2.11229
DENVEN	55.4479	7.61	6.69	0.321733	0.38756	0.163362	0.270926	0.275581	0.631486	30.03	3.784	55.0937	77.0862	41.5345	1.6094
DENVEN	54.4507	7.57	6.98	0.778097	0.937299	0.41826	0.693657	0.267579	0.61315	25.88	3.227	47.1197	75.6752	39.0302	1.69087
DENVEN	54.8013	7.82	6.69	0.870362	1.04844	0.444757	0.737601	0.279115	0.639583	29.42	3.688	55.7338	78.7077	41.3998	1.8384
EUBSPP	68.107	6.96	4.94	1.78348	2.14838	0.281663	0.467121	0.370187	0.848271	36.28	4.345	38.5251	79.5257	30.8906	11.5659
EUBSPP	68.4563	6.89	5.58	1.78783	2.15363	0.39912	0.661915	0.420611	0.963818	36.31	4.387	42.0638	82.4352	33	11.2482
EUBSPP	69.5826	6.92	5.08	1.90405	2.29362	0.317313	0.526244	0.476099	1.09097	36.75	4.317	44.0078	92.8808	35.8426	11.8102
HERILL	46.9082	6.59	4.92	1.09365	1.31741	0.559895	0.928551	0.659587	1.51142	25.19	2.839	96.9078	160.042	45.5643	12.3929
HERILL	46.4937	6.52	5.14	1.07813	1.29872	0.662031	1.09794	0.664572	1.52285	24.56	2.758	98.5066	155.197	42.8265	9.41311
HERILL	46.9131	6.54	4.91	1.1282	1.35903	0.603796	1.00136	0.687513	1.57541	25.15	2.797	105.669	164.292	48.4282	11.7125
TENMOL	78.7516	5.92	2.87	0.590389	0.711184	0.306649	0.508557	0.455979	1.04486	38.65	2.503	12.0423	90.4012	26.1369	0.91397
TENMOL	79.6412	5.94	2.83	0.547389	0.659387	0.197607	0.327719	0.463563	1.06224	38.5	2.487	10.9863	92.3242	17.2284	0.862932
TENMOL	80.3279	5.88	2.8	0.619233	0.74593	0.289003	0.479293	0.517018	1.18473	38.74	2.52	13.654	106.887	21.0782	0.894322
TENMOL	93.066	5.78	4.7	0.410316	0.494268	0.117111	0.194222	0.423218	0.96979	41.02	2.653	12.5889	60.502	6.87135	6.02155
TENMOL	93.0385	5.77	4.92	0.402861	0.485287	0.12113	0.200886	0.384548	0.88118	41.27	2.629	11.5686	57.2586	8.13349	6.30162
TENMOL	93.0582	5.77	4.91	0.413754	0.498409	0.126975	0.21058	0.386613	0.885912	41.25	2.628	11.482	60.7382	13.4479	7.29155

## Sheet: Etiquetas
MUESTRA	GRUPO	ESPECIE	FUENTE	FRACCIÓN > 2,5 MM (%)	MOT (%)	HUMEDAD (%)	PH	C.E. (MS/CM)	K (%)	K2O (%)	MG (%)	MGO (%)	P (%)	P2O5 (%)	C (%)	N (%)	B (MG/KG)	ZN (MG/KG)	CU (MG/KG)	NI (MG/KG)	CD (MG/KG)	OBSERVACIONES
M1	ALGA	Rugulopteryx_okamurae	Rugulopteryx		65.6801	7.53137			7.8318	9.43422	0.686848	1.13909	0.1601	0.366863	33.44	2.635	192.754	20.4876	4.76824	4.96552	n.d.
M2	ALGA	Rugulopteryx_okamurae	Rugulopteryx		64.0926				7.82091	9.42109	0.76746	1.27278	0.161063	0.369071	33.35	2.586	194.7	20.1122	7.87515	4.72224	n.d.
M3	ALGA	Rugulopteryx_okamurae	Rugulopteryx		62.2508				7.51334	9.05059	0.808569	1.34096	0.146474	0.335641	33.67	2.529	187.916	17.4762	10.7806	4.48129	n.d.
M2	ALGA	Rugulopteryx_okamurae	Rugulopteryx		67.2455	7.042			8.5179	10.2607	0.777589	1.28958	0.152234	0.34884	34.13	2.342	191.666	19.6164	5.69678	4.9423	n.d.
M3	ALGA	Rugulopteryx_okamurae	Rugulopteryx		68.1516				8.55479	10.3051	0.629206	1.0435	0.153394	0.351497	34.21	2.207	201.306	20.0642	6.96231	4.66239	n.d.
M4	ALGA	Rugulopteryx_okamurae	Rugulopteryx		64.6837				8.59229	10.3503	0.651509	1.08049	0.149556	0.342703	34.28	2.124	200.983	19.1587	8.94605	4.61142	n.d.
M3	ALGA	Rugulopteryx_okamurae	Rugulopteryx		65.7167	11.4884			8.10224	9.75999	0.821981	1.3632	0.153565	0.351888	33.51	2.115	181.929	18.75	9.98377	5.33279	n.d.
M4	ALGA	Rugulopteryx_okamurae	Rugulopteryx		63.3737				8.27253	9.96512	0.863765	1.4325	0.156277	0.358104	33.49	2.202	186.701	19.7636	8.77339	5.3683	n.d.
M5	ALGA	Rugulopteryx_okamurae	Rugulopteryx		65.57				8.14129	9.80703	0.688807	1.14234	0.155382	0.356052	33.56	2.281	200.593	20.8662	7.21736	4.90317	n.d.
M4	ALGA	Rugulopteryx_okamurae	Rugulopteryx		58.2996	6.93093			7.79279	9.38722	0.895463	1.48507	0.146717	0.336197	31.36	2.179	192.155	22.5297	7.18418	6.56534	n.d.
M5	ALGA	Rugulopteryx_okamurae	Rugulopteryx		60.1308				7.746	9.33086	1.01367	1.6811	0.150152	0.344069	31.19	2.434	188.558	20.5619	6.71429	6.56667	n.d.
M6	ALGA	Rugulopteryx_okamurae	Rugulopteryx		61.5541				7.68817	9.26119	0.854617	1.41733	0.141469	0.324173	31.56	2.799	184.821	18.9234	4.529	6.23666	n.d.
AI1	CUCARACHA	Aeluropoda_insignis	Restos_orgánicos	41.7136	60.3628	68.2693	6.57	6.66	1.03176	1.24286	0.467262	0.774924	0.44216	1.0132	28.75	3.849	67.8572	104.933	42.9857	8.38764	n.d.	Apenas come el alga
AI1	CUCARACHA	Aeluropoda_insignis	Restos_orgánicos		56.8042		6.6	6.67	1.0318	1.24291	0.547562	0.908097	0.458335	1.05026	28.99	3.897	73.2768	109.938	45.5457	6.27252	n.d.	Apenas come el alga
AI1	CUCARACHA	Aeluropoda_insignis	Restos_orgánicos		60.1387		6.62	6.72	1.33314	1.60591	0.582316	0.965733	0.513335	1.17629	29.56	3.966	65.7519	118.438	55.5823	6.1584	n.d.	Apenas come el alga
AI2	CUCARACHA	Aeluropoda_insignis	Restos_orgánicos	5.32544	63.79	20.9369	7.58	3.43	1.4425	1.73764	0.387139	0.642046	0.439712	1.00759	35.7	2.841	49.9333	94.7692	28.2115	4.21843	n.d.	Apenas come el alga
AI2	CUCARACHA	Aeluropoda_insignis	Restos_orgánicos		62.7818		7.53	3.13	1.33929	1.61331	0.393101	0.651933	0.455049	1.04273	33.28	2.875	47.1372	92.8577	27.6141	3.888	n.d.	Apenas come el alga
AI2	CUCARACHA	Aeluropoda_insignis	Restos_orgánicos		64.258		7.5	3.39	1.55482	1.87295	0.495699	0.822085	0.453828	1.03993	34.09	2.962	57.02	96.5789	30.5151	3.84509	n.d.	Apenas come el alga
AI3	CUCARACHA	Aeluropoda_insignis	Restos_orgánicos	7.65038	65.9507	6.15914	7.71	3.41	2.0393	2.45655	0.333852	0.553673	0.479006	1.09763	31.88	2.523	42.9431	72.7608	17.138	4.62697	n.d.	Apenas come el alga
AI3	CUCARACHA	Aeluropoda_insignis	Restos_orgánicos		59.1779		7.76	3.27	1.76908	2.13104	0.295375	0.489861	0.436043	0.999179	34.18	2.737	39.5692	67.4994	14.4219	4.7461	n.d.	Apenas come el alga
AI3	CUCARACHA	Aeluropoda_insignis	Restos_orgánicos		66.6873		7.75	3.57	1.68904	2.03462	0.294754	0.48883	0.456158	1.04527	31.42	2.514	41.0592	71.8951	13.3688	4.92369	n.d.	Apenas come el alga
BD1a	CUCARACHA	Blaptica_dubia	Rugulopteryx	n.d.	72.0463	17.3593	7.43	5.62	1.92071	2.31369	0.547692	0.908312	0.626117	1.43473	36.62	3.586	54.9819	97.9321	30.1305	4.79808	n.d.	Ocasionalmente se les da algo de fruta para que se hidraten
BD1a	CUCARACHA	Blaptica_dubia	Rugulopteryx		71.9501		7.4	5.89	1.99889	2.40788	0.846336	1.40359	0.649626	1.4886	36.7	3.587	48.9289	96.7358	29.4913	4.65	n.d.	Ocasionalmente se les da algo de fruta para que se hidraten
BD1a	CUCARACHA	Blaptica_dubia	Rugulopteryx		71.1299		7.46	5.86	1.90982	2.30058	0.4848	0.80401	0.617956	1.41603	36.85	3.658	48.3697	93.8496	31.2624	4.76745	n.d.	Ocasionalmente se les da algo de fruta para que se hidraten
BD2	CUCARACHA	Blaptica_dubia	Restos_orgánicos	1.20536	79.0597	8.40474	7.21	3.75	1.26065	1.51858	0.306923	0.509012	0.387784	0.888594	40.16	3.151	44.7319	63.6731	23.8077	6.64755	n.d.
BD2	CUCARACHA	Blaptica_dubia	Restos_orgánicos		79.9592		7.16	3.86	1.37489	1.6562	0.286078	0.474442	0.394421	0.903804	39.25	3.005	45.0626	67.6688	22.8891	6.05201	n.d.
BD2	CUCARACHA	Blaptica_dubia	Restos_orgánicos		79.6408		7.14	3.6	1.5386	1.85341	0.325465	0.539762	0.416102	0.953484	39.37	2.978	47.8647	67.4527	24.2202	7.15939	n.d.
BD3a	CUCARACHA	Blaptica_dubia	Rugulopteryx	0.27088	67.3569	36.1528	6.85	7.68	2.47437	2.98063	0.566764	0.939943	0.584382	1.33909	34.6	3.848	86.9237	98.8549	33.245	4.94708	n.d.	Ocasionalmente se les da algo de fruta para que se hidraten
BD3a	CUCARACHA	Blaptica_dubia	Rugulopteryx		66.2737		6.98	7.76	2.53152	3.04948	0.564916	0.936877	0.529765	1.21394	35.23	3.876	86.9235	98.0145	32.5446	4.7472	n.d.	Ocasionalmente se les da algo de fruta para que se hidraten
BD3a	CUCARACHA	Blaptica_dubia	Rugulopteryx		66.7125		6.91	8.18	2.4455	2.94586	0.537519	0.891441	0.516125	1.18268	35.04	3.843	77.954	95.3448	34.8583	5.31797	n.d.	Ocasionalmente se les da algo de fruta para que se hidraten
BD4	CUCARACHA	Blaptica_dubia	Restos_orgánicos	0.11164	69.6332	21.2935	7.46	7.07	1.51444	1.8243	0.366272	0.607439	0.434536	0.995725	35.74	3.188	67.0325	74.7423	23.8298	2.70684	n.d.
BD4	CUCARACHA	Blaptica_dubia	Restos_orgánicos		68.469		7.35	7.14	1.76632	2.12772	0.43737	0.725351	0.448027	1.02664	34.21	3.166	78.4523	86.4077	29.9156	2.08799	n.d.
BD4	CUCARACHA	Blaptica_dubia	Restos_orgánicos		68.6138		7.37	7.33	1.60799	1.93699	0.487678	0.808782	0.47309	1.08407	34.33	3.101	74.8605	78.6161	25.8057	2.11229	n.d.
DV1	LOMBRIZ	Dendrobaena_veneta	Restos_orgánicos	5.27795	55.4479	68.1641	7.61	6.69	0.321733	0.38756	0.163362	0.270926	0.275581	0.631486	30.03	3.784	55.0937	77.0862	41.5345	1.6094	n.d.
DV1	LOMBRIZ	Dendrobaena_veneta	Restos_orgánicos		54.4507		7.57	6.98	0.778097	0.937299	0.41826	0.693657	0.267579	0.61315	25.88	3.227	47.1197	75.6752	39.0302	1.69087	n.d.
DV1	LOMBRIZ	Dendrobaena_veneta	Restos_orgánicos		54.8013		7.82	6.69	0.870362	1.04844	0.444757	0.737601	0.279115	0.639583	29.42	3.688	55.7338	78.7077	41.3998	1.8384	n.d.
DV2a	LOMBRIZ	Dendrobaena_veneta	Rugulopteryx	52.7018	64.9118	77.0647	6.68	8.19	1.31651	1.58587	0.41941	0.695565	0.341571	0.782698	31.57	4.261	93.189	71.2039	50.1916	9.46829	n.d.	Compostaje sobre alga con aporte ocasional de agua
DV2a	LOMBRIZ	Dendrobaena_veneta	Rugulopteryx		64.637		6.7	7.5	1.23612	1.48903	0.621346	1.03046	0.339435	0.777804	31.91	4.296	95.0498	70.2015	47.1297	10.949	n.d.	Compostaje sobre alga con aporte ocasional de agua
DV2a	LOMBRIZ	Dendrobaena_veneta	Rugulopteryx		62.585		6.71	8.35	1.41508	1.70462	0.572337	0.949185	0.329949	0.756067	31.35	4.309	81.7096	69.2337	47.4217	10.2015	n.d.	Compostaje sobre alga con aporte ocasional de agua
DV3a	LOMBRIZ	Dendrobaena_veneta	Rugulopteryx	4.86794	42.2328	63.3727	7.1	6.23	0.946927	1.14067	0.628659	1.04259	0.305079	0.699079	22.08	2.31	157.345	102.263	42.2293	7.07125	n.d.	Compostaje sobre alga con aporte ocasional de agua
DV3a	LOMBRIZ	Dendrobaena_veneta	Rugulopteryx		40.9034		7.15	6.75	0.856505	1.03175	0.309868	0.513897	0.275927	0.632279	21.64	2.196	166.783	98.5757	38.2697	7.61966	n.d.	Compostaje sobre alga con aporte ocasional de agua
DV3a	LOMBRIZ	Dendrobaena_veneta	Rugulopteryx		42.5154		7.05	6.39	1.04386	1.25743	0.342359	0.56778	0.278222	0.637536	22.09	2.284	185.846	107.98	45.9115	7.92289	n.d.	Compostaje sobre alga con aporte ocasional de agua
DVTM1	MIXTO	Lombriz_Tenebrio	Restos_orgánicos	0.150168	80.3207	9.08168	7.36	4.11	2.08553	2.51224	0.284915	0.472513	0.531944	1.21893	40.75	3.547	34.6036	74.3026	25.0967	6.60904	n.d.
DVTM1	MIXTO	Lombriz_Tenebrio	Restos_orgánicos		81.1059		7.35	3.95	2.05946	2.48084	0.341448	0.56627	0.512594	1.17459	41.08	3.512	35.758	80.8992	25.1424	6.44337	n.d.
DVTM1	MIXTO	Lombriz_Tenebrio	Restos_orgánicos		80.4218		7.3	4.06	1.96647	2.36882	0.296967	0.492501	0.565027	1.29474	40.65	3.482	37.5772	77.3127	25.1007	6.83581	n.d.
EB1	CUCARACHA	Eublaberus_bioyelli	Restos_orgánicos	2.29189	68.107	40.9679	6.96	4.94	1.78348	2.14838	0.281663	0.467121	0.370187	0.848271	36.28	4.345	38.5251	79.5257	30.8906	11.5659	n.d.
EB1	CUCARACHA	Eublaberus_bioyelli	Restos_orgánicos		68.4563		6.89	5.58	1.78783	2.15363	0.39912	0.661915	0.420611	0.963818	36.31	4.387	42.0638	82.4352	33	11.2482	n.d.
EB1	CUCARACHA	Eublaberus_bioyelli	Restos_orgánicos		69.5826		6.92	5.08	1.90405	2.29362	0.317313	0.526244	0.476099	1.09097	36.75	4.317	44.0078	92.8808	35.8426	11.8102	n.d.
EB2a	CUCARACHA	Eublaberus_bioyelli	Rugulopteryx	1.06662	74.4799	66.7544	6.65	4.91	2.39595	2.88617	0.883791	1.46571	0.425203	0.97434	37.09	2.826	61.6757	72.4739	23.9621	6.58654	n.d.	Ocasionalmente se les da algo de fruta para que se hidraten
EB2a	CUCARACHA	Eublaberus_bioyelli	Rugulopteryx		74.3294		6.63	5.1	2.18124	2.62754	0.52443	0.869734	0.440242	1.0088	37.48	2.79	64.9958	76.4333	27.3468	6.49858	n.d.	Ocasionalmente se les da algo de fruta para que se hidraten
EB2a	CUCARACHA	Eublaberus_bioyelli	Rugulopteryx		74.048		6.62	5.15	2.29241	2.76145	0.719304	1.19292	0.415761	0.952702	37.34	2.776	66.9431	71.6255	22.3818	7.35895	n.d.	Ocasionalmente se les da algo de fruta para que se hidraten
HI1	DÍPTERO	Hermetia_illucens	Restos_orgánicos	0.113156	46.9082	37.031	6.59	4.92	1.09365	1.31741	0.559895	0.928551	0.659587	1.51142	25.19	2.839	96.9078	160.042	45.5643	12.3929	n.d.	Mosca soldado negra
HI1	DÍPTERO	Hermetia_illucens	Restos_orgánicos		46.4937		6.52	5.14	1.07813	1.29872	0.662031	1.09794	0.664572	1.52285	24.56	2.758	98.5066	155.197	42.8265	9.41311	n.d.	Mosca soldado negra
HI1	DÍPTERO	Hermetia_illucens	Restos_orgánicos		46.9131		6.54	4.91	1.1282	1.35903	0.603796	1.00136	0.687513	1.57541	25.15	2.797	105.669	164.292	48.4282	11.7125	n.d.	Mosca soldado negra
HI2a	DÍPTERO	Hermetia_illucens	Rugulopteryx	21.8147	50.6626	47.8274	6.99	5.99	1.64685	1.9838	0.689598	1.14365	0.444079	1.01759	24.67	2.307	101.427	116.938	42.5893	4.8673	n.d.	Dominancia de alga, fruta ocasional para hidratar
HI2a	DÍPTERO	Hermetia_illucens	Rugulopteryx		41.8537		6.76	7.08	1.46493	1.76467	0.53909	0.894047	0.4241	0.971812	23.68	2.147	74.8707	113.007	39.6246	5.22393	n.d.	Dominancia de alga, fruta ocasional para hidratar
HI2a	DÍPTERO	Hermetia_illucens	Rugulopteryx		49.3538		6.81	6.64	1.47186	1.77301	0.660512	1.09542	0.450696	1.03275	23.21	2.091	97.1384	117.437	40.5554	5.09964	n.d.	Dominancia de alga, fruta ocasional para hidratar
MC1a	BACTERIANO	Bacterias	Rugulopteryx	0.0857192	77.1732	46.2659	8.04	1.71	1.32967	1.60173	0.242321	0.401874	0.305576	0.700218	39.92	2.403	37.9089	50.8143	18.8013	3.96308	n.d.	Compostaje bacteriano en tonel rotativo
MC1a	BACTERIANO	Bacterias	Rugulopteryx		75.8749		8.06	1.72	1.23998	1.49368	0.208561	0.345886	0.269289	0.617068	40.7	2.388	36.9022	49.3793	16.9227	3.57092	n.d.	Compostaje bacteriano en tonel rotativo
MC1a	BACTERIANO	Bacterias	Rugulopteryx		77.896		7.92	1.82	1.2842	1.54695	0.236199	0.391721	0.287882	0.659672	39.9	2.38	39.5418	48.7466	17.4127	4.03021	n.d.	Compostaje bacteriano en tonel rotativo
PS1	CRUSTÁCEO	Porcellio_laevis	Rugulopteryx	0.183908	54.3934	37.1521	8.44	5.6	2.8313	3.4106	0.466714	0.774016	0.808954	1.85369	31.21	2.916	81.3955	116.444	27.0968	0.998445	n.d.	Compostaje con alga y restos orgánicos al 50%
PS1	CRUSTÁCEO	Porcellio_laevis	Rugulopteryx		54.1476		8.43	5.71	2.8061	3.38024	0.42974	0.712696	0.800348	1.83397	30.4	2.795	77.6066	117.882	27.2435	0.860483	n.d.	Compostaje con alga y restos orgánicos al 50%
PS1	CRUSTÁCEO	Porcellio_laevis	Rugulopteryx		53.2871		8.57	5.47	2.6727	3.21955	0.429988	0.713108	0.815857	1.86951	29.29	2.676	84.084	115.24	28.5336	1.04448	n.d.	Compostaje con alga y restos orgánicos al 50%
PS2	CRUSTÁCEO	Porcellio_laevis	Rugulopteryx	0.110122	59.8175	46.6907	8.48	5.39	2.76982	3.33653	0.508457	0.843243	0.712079	1.63171	32.29	2.93	69.2589	117.609	24.3548	5.09562	n.d.	Compostaje con alga y restos orgánicos al 50%
PS2	CRUSTÁCEO	Porcellio_laevis	Rugulopteryx		57.6069		8.45	5.6	2.91175	3.5075	0.514374	0.853056	0.763153	1.74874	31.76	2.882	74.2714	120.32	27.362	6.83233	n.d.	Compostaje con alga y restos orgánicos al 50%
PS2	CRUSTÁCEO	Porcellio_laevis	Rugulopteryx		58.1015		8.49	5.24	2.49728	3.00823	0.448813	0.744328	0.747507	1.71289	31.58	2.864	65.7247	110.172	25.4718	5.81043	n.d.	Compostaje con alga y restos orgánicos al 50%
TM1	COLEÓPTERO	Tenebrio_molitor	Restos_orgánicos	n.d.	78.7516	9.16232	5.92	2.87	0.590389	0.711184	0.306649	0.508557	0.455979	1.04486	38.65	2.503	12.0423	90.4012	26.1369	0.91397	n.d.
TM1	COLEÓPTERO	Tenebrio_molitor	Restos_orgánicos		79.6412		5.94	2.83	0.547389	0.659387	0.197607	0.327719	0.463563	1.06224	38.5	2.487	10.9863	92.3242	17.2284	0.862932	n.d.
TM1	COLEÓPTERO	Tenebrio_molitor	Restos_orgánicos		80.3279		5.88	2.8	0.619233	0.74593	0.289003	0.479293	0.517018	1.18473	38.74	2.52	13.654	106.887	21.0782	0.894322	n.d.
TM2	COLEÓPTERO	Tenebrio_molitor	Restos_orgánicos	0.0562804	93.066	11.302	5.78	4.7	0.410316	0.494268	0.117111	0.194222	0.423218	0.96979	41.02	2.653	12.5889	60.502	6.87135	6.02155	n.d.
TM2	COLEÓPTERO	Tenebrio_molitor	Restos_orgánicos		93.0385		5.77	4.92	0.402861	0.485287	0.12113	0.200886	0.384548	0.88118	41.27	2.629	11.5686	57.2586	8.13349	6.30162	n.d.
TM2	COLEÓPTERO	Tenebrio_molitor	Restos_orgánicos		93.0582		5.77	4.91	0.413754	0.498409	0.126975	0.21058	0.386613	0.885912	41.25	2.628	11.482	60.7382	13.4479	7.29155	n.d.
TM3p	COLEÓPTERO	Tenebrio_molitor	Rugulopteryx	0.277277	70.9964	7.76173	5.84	6	1.64541	1.98206	0.438647	0.727468	0.910576	2.08656	33.55	5.063	23.0706	146.46	146.46	12.7571	n.d.	Dieta parcial de alga y cascara de cereal
TM3p	COLEÓPTERO	Tenebrio_molitor	Rugulopteryx		69.8196		5.89	5.75	1.65941	1.99894	0.576838	0.95665	1.03492	2.37149	33.99	4.878	25.4817	178.304	178.304	11.837	n.d.	Dieta parcial de alga y cascara de cereal
TM3p	COLEÓPTERO	Tenebrio_molitor	Rugulopteryx		70.6523		5.89	6.55	1.46345	1.76287	0.453192	0.75159	1.0132	2.32172	34.38	5.067	25.0009	160.704	160.704	12.8036	n.d.	Dieta parcial de alga y cascara de cereal

## Sheet: Patrón
MUESTRA	K (%)	K2O (%)	MG (%)	MGO (%)	P (%)	P2O5 (%)	C (%)	N (%)	B (MG/KG)	ZN (MG//KG)	CU (MG/KG)	NI (MG/KG)	CD (MG/KG)
Patrón Tomate/Alfalfa
(promedio)	2.54974		1.09671		0.190624		44.54	3.759	34.5865	30.9565	5.07925	1.24924	1.35428
Valor esperado	2.7		1.2		0.216		45.3	3.77	33.3	30.9	4.7	1.59	1.52
Recuperación (%)	94.4347		91.3921		88.2517		98.3223	99.7082	103.863	100.183	108.069	78.5683	89.0976

## Sheet: Alimento
MUESTRA	C/N	pH	C	K	Mg	N	P	B	Cu	Ni	Zn	Cd			C/N	pH	C	K	Mg	N	P	Cu	Ni	Zn	Cd
Coffee_grounds	24.5	5.55	49	1.64	0.25	2	0.15		69.04	2.13	4.74	0.15		Coffee_grounds	21.0736	5.625	51.525	1.64	0.25	2.445	0.15	46.025	1.84	10.7925	0.15
Coffee_grounds	26	5.7	52	1.64	0.25	2	0.15		33.1	2.36	7.73	0.15		Fruits	22.4937	6.98	23.34	0.865471	0.0965294	1.03762	0.164471	16.6	0	43.6253	0
Coffee_grounds	18.6738	5.63	52.1	1.17	0.19	2.79	0.18		18.66	1.23	8.4	0.15		Manure	23.6364	8.675	39	3.625	0.95	1.65	1.175	47.25	0	260.5	0
Coffee_grounds	17.7258	5.63	53	2.11	0.31	2.99	0.12		63.3	1.64	22.3	0.15		Paper_Cardboard	294.1	6.55	44.115	0.05	0.035	0.15	0.015	30.2417	8.58	53.1167	0.513333
Food_Waste	16.4103	5.12	51.2	1.23	0.44	3.12	1.14		5.2	4.88	11.2	0.07		Precomposted	16.5931	5.28031	45.8079	1.27662	0.435833	2.76067	1.13625	5.196	4.875	11.196	0.07
Food_Waste	16.3898	5.18	51.3	1.29	0.44	3.13	1.14		5.2	4.88	11.2	0.07		Vegetables	9.50712	7.05	35.2733	3.33329	0.577857	3.516	0.921143	2.7675	0.581	13.2933	0.454
Food_Waste	14.1228	4.71	48.3	1.43	0.44	3.42	1.14		5.2	4.88	11.2	0.07
Food_Waste	16.756	5.02	48.76	0.859	0.44	2.91	1.14		5.2	4.88	11.2	0.07		Coffee_grounds	3.34884	0.106066	1.74236	0.66468	0.0848528	0.520288	0.0424264	24.111	0.505503	7.83493	0
Food_Waste	18.0714	5.7	50.6	1.12	0.44	2.8	1.14		5.2	4.88	11.2	0.07		Fruits	0.0895714	0.02	0.03	0.255488	0.0330494	0.334928	0.0495998	10.7051	0.01	28.4053	0.02
Food_Waste	20.0813	5.34	49.4	1	0.44	2.46	1.14		5.2	4.88	11.2	0.07		Manure	9.5149	0.818026	3.68511	0.991211	0.173205	0.387298	0.0957427	25.1446	0	126.197	0
Food_Waste	18.2946	6.16	47.2	1	0.44	2.58	1.14		5.2	4.88	11.2	0.07		Paper_Cardboard	44.75	0.524404	3.79716	0	0.00707107	0.0848528	0.00707107	20.2387	8.19123	32.2395	0.656313
Food_Waste	9.58042	5.93	54.8	2.92	0.44	5.72	1.14		5.2	4.88	11.2	0.07		Precomposted	8.07208	1.10729	7.26853	1.02016	0.811659	0.900453	2.0911	3.68015	5.55079	6.89528	0.01
Food_Waste	24	4.57	48	1.28	0.44	2	1.14		10.06	8.8	9.05	0.07		Vegetables	3.15861	1.3435	11.7921	5.34385	0.816442	0.65508	2.0647	2.32097	0.579932	11.6439	0.775969
Food_Waste	11.9889	8.1	32.49	2.62	2.7	2.71	6.2		5.2	4.88	11.2	0.07
Food_Waste	46.3571	6.2	45.43	0.12	0.02	0.98	0.06		0	4.88	0	0.07			C/N	pH	C	K	Mg	N	P	Cu	Ni	Zn	Cd
Food_Waste	8.57463	7.05	22.98	1.61	0.44	2.68	1.3		5.2	4.88	11.2	0.07		Total (mean)	27.0654	6.92307	42.3938	1.77878	0.402569	1.56635	0.510986	33.1127	3.41449	91.8931	0.245174
Food_Waste	16.8214	4.22	47.1	0.91	0.09	2.8	0.48		6.82	0.95	16.33	0.07		Total (standard deviation)	11.1802	0.604004	4.16144	1.03061	0.196085	0.372215	0.366377	19.0859	3.04676	48.1284	0.290551
Food_Waste	16.5978	7.83	45.81	0	0	2.76	0		4.4	4.88	15.6	0.07
Food_Waste	16.5978	7.88	45.81	0	0	2.76	0		4.7	4.88	15	0.07			Litros / mes
Food_Waste	16.0063	5.28	50.9	0.52	0.05	3.18	0.42		5.2	4.88	11.2	0.07		Coffee_grounds	21.0526
Food_Waste	16.5978	6.16	45.81	1.86	1.41	2.76	0.63		5.2	4.88	11.2	0.07		Fruits	5.26316
Food_Waste	15.7966	4.6	45.81	1.28	0.44	2.9	1.14		5.2	4.88	11.2	0.07		Manure	26.3158
Food_Waste	15.7966	4.6	45.81	1.28	0.44	2.9	1.14		5.2	4.88	11.2	0.07		Paper_Cardboard	31.5789
Food_Waste	19.0875	4.7	45.81	1.28	0.44	2.4	1.14		5.2	4.88	11.2	0.07		Precomposted	5.26316
Food_Waste	19.0875	4.7	45.81	1.28	0.44	2.4	1.14		5.2	4.88	11.2	0.07		Vegetables	10.5263
Food_Waste	35.2385	4.7	45.81	1.28	0.44	1.3	1.14		5.2	4.88	11.2	0.07
Food_Waste	35.2385	4.7	45.81	1.28	0.44	1.3	1.14		5.2	4.88	11.2	0.07
Food_Waste	11.1406	4.74	45.81	1.16	0.18	4.112	1.14		5.2	4.88	11.2	0.07
Food_Waste	14.8348	4.49	45.81	2.95	0.23	3.088	1.14		5.2	4.88	11.2	0.07
Food_Waste	15.7315	4.17	45.81	0.37	0.05	2.912	1.14		5.2	4.88	11.2	0.07
Food_Waste	16.5499	5.23	45.81	3.61	0.36	2.768	1.14		5.2	4.88	11.2	0.07
Food_Waste	10.8042	4.86	45.81	0.23	0.14	4.24	1.14		5.2	4.88	11.2	0.07
Food_Waste	19.9352	4.33	43.06	1.28	0.44	2.16	1.14		5.2	4.88	11.2	0.07
Food_Waste	14.4389	4.39	43.75	1.28	0.44	3.03	1.14		5.2	4.88	11.2	0.07
Food_Waste	20.6039	4.62	42.65	1.28	0.44	2.07	1.14		5.2	4.88	11.2	0.07
Food_Waste	20.1946	5.04	44.63	1.28	0.44	2.21	1.14		5.2	4.88	11.2	0.07
Food_Waste	18.8189	3.93	47.8	1.28	0.44	2.54	1.14		5.2	4.88	11.2	0.07
Fruits	18.2572	6.98	23.34	1.07	0.09	1.2784	0.162		37	0	55	0
Fruits	17.3043	6.98	23.34	1.271	0.15	1.3488	0.179		38	0	91	0
Fruits	13.42	6.98	23.34	0.837	0.08	1.7392	0.185		14	0	30	0
Fruits	24.0321	6.98	23.34	0.897	0.14	0.9712	0.133		32	0	87	0
Fruits	17.5965	6.98	23.34	0.762	0.16	1.3264	0.178		25	0	87	0
Fruits	29.8924	6.98	23.34	0.934	0.08	0.7808	0.185		6	0	18	0
Fruits	27.892	6.98	23.34	1.105	0.14	0.8368	0.145		11	0	72	0
Fruits	27.064	6.98	23.34	1.059	0.07	0.8624	0.107		6	0	26	0
Fruits	22.6866	6.98	23.34	0.922	0.08	1.0288	0.18		11	0	21	0
Fruits	16.7096	6.98	23.34	0.9	0.11	1.3968	0.191		21	0	33	0
Fruits	22.6866	6.98	23.34	0.761	0.07	1.0288	0.157		7	0	25	0
Fruits	21.7399	6.98	23.34	0.886	0.1	1.0736	0.183		12	0	76	0
Fruits	19.7931	6.98	23.34	0.951	0.08	1.1792	0.16		17	0	28	0
Fruits	24.8087	6.98	23.34	0.917	0.07	0.9408	0.169		6	0	18	0
Fruits	26.0027	6.98	23.34	0.871	0.08	0.8976	0.174		6	0	28	0
Fruits	97.25	6.98	23.34	0.4	0.041	0.24	0.028		16.6	0	3	0
Fruits	32.8732	6.98	23.34	0.17	0.1	0.71	0.28		16.6	0	43.63	0
Manure	20.1818	8.3	44.4	2.9	1	2.2	1.1		69	0	342	0
Manure	22.8125	9.7	36.5	5	1	1.6	1.3		24	0	143	0
Manure	29.4615	8.9	38.3	3.7	0.7	1.3	1.1		27	0	163	0
Manure	24.5333	7.8	36.8	2.9	1.1	1.5	1.2		69	0	394	0
Paper_Cardboard	222.857		46.8	0.05	0.03	0.21	0.02
Paper_Cardboard	460.333		41.43	0.05	0.04	0.09	0.01
Paper_Cardboard		6							20	3	100	0.05
Paper_Cardboard		6.5							14	10.9	37	0.18
Paper_Cardboard		7							17.25	22.6	23.1	0.3
Paper_Cardboard		7.3							55.8	2.13	74.4	0.39
Paper_Cardboard		6							17.7	11.5	18.2	0.33
Paper_Cardboard		6.5							56.7	1.35	66	1.83
Vegetables	10.7616	6.1	39.28	15.2	2.2	3.65	5.6
Vegetables	11.8457		44.54	2.55	1.1	3.76	0.19		5.08	1.25	30.96	1.35
Vegetables	5.91398	8	22	3.09	0.52	3.72	0.29		0		0
Vegetables				0.29	0.034	4.07	0.071				6.4
Vegetables				0.293	0.021	2.38	0.067				4.5
Vegetables				1.08	0.1		0.14		4.23	0.272	19.3	0.002
Vegetables				0.83	0.07		0.09		1.76	0.221	18.6	0.01
Rugulopteryx	12.6907	6.56801	33.44	7.8318	0.686848	2.635	0.1601	192.754	4.76824	4.96552	20.4876
Rugulopteryx	12.8964	6.40926	33.35	7.82091	0.76746	2.586	0.161063	194.7	7.87515	4.72224	20.1122
Rugulopteryx	13.3136	6.22508	33.67	7.51334	0.808569	2.529	0.146474	187.916	10.7806	4.48129	17.4762
Rugulopteryx	14.573	6.72455	34.13	8.5179	0.777589	2.342	0.152234	191.666	5.69678	4.9423	19.6164
Rugulopteryx	15.5007	6.81516	34.21	8.55479	0.629206	2.207	0.153394	201.306	6.96231	4.66239	20.0642
Rugulopteryx	16.1394	6.46837	34.28	8.59229	0.651509	2.124	0.149556	200.983	8.94605	4.61142	19.1587
Rugulopteryx	15.844	6.57167	33.51	8.10224	0.821981	2.115	0.153565	181.929	9.98377	5.33279	18.75
Rugulopteryx	15.2089	6.33737	33.49	8.27253	0.863765	2.202	0.156277	186.701	8.77339	5.3683	19.7636
Rugulopteryx	14.7128	6.557	33.56	8.14129	0.688807	2.281	0.155382	200.593	7.21736	4.90317	20.8662
Rugulopteryx	14.3919	5.82996	31.36	7.79279	0.895463	2.179	0.146717	192.155	7.18418	6.56534	22.5297
Rugulopteryx	12.8143	6.01308	31.19	7.746	1.01367	2.434	0.150152	188.558	6.71429	6.56667	20.5619
Rugulopteryx	11.2755	6.15541	31.56	7.68817	0.854617	2.799	0.141469	184.821	4.529	6.23666	18.9234

## Sheet: CN
MUESTRA	C/N
Coffee_grounds	17.7258
Coffee_grounds	18.6738
Coffee_grounds	24.5
Coffee_grounds	26
Food_Waste	8.57463
Food_Waste	9.58042
Food_Waste	10.8042
Food_Waste	11.1406
Food_Waste	11.9889
Food_Waste	14.1228
Food_Waste	14.4389
Food_Waste	14.8348
Food_Waste	15.7315
Food_Waste	15.7966
Food_Waste	15.7966
Food_Waste	16.0063
Food_Waste	16.3898
Food_Waste	16.4103
Food_Waste	16.5499
Food_Waste	16.5978
Food_Waste	16.5978
Food_Waste	16.5978
Food_Waste	16.756
Food_Waste	16.8214
Food_Waste	18.0714
Food_Waste	18.2946
Food_Waste	18.8189
Food_Waste	19.0875
Food_Waste	19.0875
Food_Waste	19.9352
Food_Waste	20.0813
Food_Waste	20.1946
Food_Waste	20.6039
Food_Waste	24
Food_Waste	35.2385
Food_Waste	35.2385
Food_Waste	46.3571
Fruits	13.42
Fruits	16.7096
Fruits	17.3043
Fruits	17.5965
Fruits	18.2572
Fruits	19.7931
Fruits	21.7399
Fruits	22.6866
Fruits	22.6866
Fruits	24.0321
Fruits	24.8087
Fruits	26.0027
Fruits	27.064
Fruits	27.892
Fruits	29.8924
Fruits	32.8732
Fruits	97.25
Manure	20.1818
Manure	22.8125
Manure	24.5333
Manure	29.4615
Paper_Cardboard	222.857
Paper_Cardboard	460.333
Rugulopteryx	11.2755
Rugulopteryx	12.6907
Rugulopteryx	12.8143
Rugulopteryx	12.8964
Rugulopteryx	13.3136
Rugulopteryx	14.3919
Rugulopteryx	14.573
Rugulopteryx	14.7128
Rugulopteryx	15.2089
Rugulopteryx	15.5007
Rugulopteryx	15.844
Rugulopteryx	16.1394
Vegetables	5.91398
Vegetables	10.7616
Vegetables	11.8457

## Sheet: pH
MUESTRA	pH
Coffee_grounds	5.55
Coffee_grounds	5.63
Coffee_grounds	5.63
Coffee_grounds	5.7
Food_Waste	3.93
Food_Waste	4.17
Food_Waste	4.22
Food_Waste	4.33
Food_Waste	4.39
Food_Waste	4.49
Food_Waste	4.57
Food_Waste	4.6
Food_Waste	4.6
Food_Waste	4.62
Food_Waste	4.7
Food_Waste	4.7
Food_Waste	4.7
Food_Waste	4.7
Food_Waste	4.71
Food_Waste	4.74
Food_Waste	4.86
Food_Waste	5.02
Food_Waste	5.04
Food_Waste	5.12
Food_Waste	5.18
Food_Waste	5.23
Food_Waste	5.28
Food_Waste	5.34
Food_Waste	5.7
Food_Waste	5.93
Food_Waste	6.16
Food_Waste	6.16
Food_Waste	6.2
Food_Waste	7.05
Food_Waste	7.83
Food_Waste	7.88
Food_Waste	8.1
Fruits	6.98
Fruits	6.98
Fruits	6.98
Fruits	6.98
Fruits	6.98
Fruits	6.98
Fruits	6.98
Fruits	6.98
Fruits	6.98
Fruits	6.98
Fruits	6.98
Fruits	6.98
Fruits	6.98
Fruits	6.98
Fruits	6.98
Fruits	6.98
Fruits	6.98
Manure	7.8
Manure	8.3
Manure	8.9
Manure	9.7
Paper_Cardboard	6
Paper_Cardboard	6
Paper_Cardboard	6.5
Paper_Cardboard	6.5
Paper_Cardboard	7
Paper_Cardboard	7.3
Vegetables	6.1
Vegetables	8
Rugulopteryx	5.82996
Rugulopteryx	6.01308
Rugulopteryx	6.15541
Rugulopteryx	6.22508
Rugulopteryx	6.33737
Rugulopteryx	6.40926
Rugulopteryx	6.46837
Rugulopteryx	6.557
Rugulopteryx	6.56801
Rugulopteryx	6.57167
Rugulopteryx	6.72455
Rugulopteryx	6.81516

## Sheet: Boro
ALIMENTO	BORO (mg/kg)
Aceituna	8.9
Aceituna	9
Aceituna	7.31
Aceituna	3.5
Aceituna	1.9
Agua	0.09
Agua	0.07
Aguacate	29.2
Aguacate	22.8
Aguacate	9.5
Aguacate	20.66
Aguacate	14.3
Albaricoque	37.2
Albaricoque	29.8
Albaricoque	21.1
Almendras	32.8
Almendras	31
Almendras	33.7
Almendras	23
Almendras	14
Almendras	28.2
Almendras	9.18
Arroz	0.16
Arroz	0.3
Arroz	1.33
Arroz	0.32
Arroz	0.09
Arroz	0.37
Atún	0.12
Atún	0.1
Atún	0.4
Atún	0.015
Atún	0.18
Atún	0.13
Avellanas	18.6
Avellanas	28.1
Avellanas	16
Avellanas	21.5
Avellanas	27.7
Avellanas	13.8
Avellanas	20.6
Brócoli	3.05
Brócoli	7
Brócoli	4.6
Brócoli	1.6
Brócoli	3.1
Brócoli	2.5
Brócoli	1.85
Brócoli	1.05
Brócoli	3.1
Cacahuete	20.2
Cacahuete	26.8
Cacahuete	19.2
Cacahuete	14.5
Cacahuete	5.87
Cacahuete	8.2
Carne	0.3
Carne	0.2
Carne	0.015
Carne	0.019
Carne	0.67
Ciruela	5.87
Ciruela	3.38
Ciruela	6.72
Ciruela	1.16
Ciruela	4.5
Ciruela	3.4
Ciruela	4.5
Ciruela	2.18
Ciruela	1.8
Ciruela_pasa	24.2
Ciruela_pasa	23
Ciruela_pasa	27
Ciruela_pasa	18.8
Coliflor	3.34
Coliflor	3.33
Coliflor	1.95
Coliflor	1.26
Dátil	9.9
Dátil	8.4
Dátil	9.2
Dátil	10.8
Espinacas	7.67
Espinacas	9.9
Espinacas	3.19
Espinacas	1.8
Espinacas	1.19
Espinacas	1.45
Fresa	1.67
Fresa	4.3
Fresa	4.7
Fresa	2.89
Fresa	0.81
Fresa	0.76
Garbanzos	10.3
Garbanzos	10.2
Garbanzos	2.6
Garbanzos	8.94
Garbanzos	7.11
Huevo	0.42
Huevo	0.1
Huevo	0.3
Huevo	0.75
Huevo	0.8
Huevo	0.16
Judías	13
Judías	15.1
Judías	9.96
Judías	20
Judías	2.05
Judías	2.62
Judías	2.5
Judías	1.32
Judías	1.51
Judías	1.09
Leche	0.85
Leche	1.1
Leche	0.05
Leche	0.41
Leche	0.18
Leche	0.015
Leche	0.28
Leche	0.36
Lechuga	0.8
Lechuga	0.6
Lechuga	2.53
Lechuga	1.5
Lechuga	0.82
Lechuga	0.9
Lechuga	1.05
Lechuga	0.46
Lechuga	0.67
Macarrones	0.58
Macarrones	0.7
Macarrones	0.08
Mantequilla	0.3
Mantequilla	0.4
Mantequilla	0.1
Manzana	2.98
Manzana	4.9
Manzana	9.58
Manzana	2.14
Manzana	2.1
Manzana	2.4
Manzana	2.6
Manzana	1.87
Manzana	1.97
Manzana	3.6
Membrillo	4.82
Membrillo	3
Membrillo	6.2
Membrillo	5.41
Miel	9
Miel	7
Miel	7
Miel	3.5
Miel	5
Miel	0.8
Miel	0.36
Pasas	21
Pasas	28.7
Pasas	16.3
Pasas	22
Pasas	2.21
Patata	0.9
Patata	0.3
Patata	1.09
Patata	1.41
Patata	2.27
Patata	1.4
Patata	1
Patata	1.8
Patata	0.15
Patata	0.18
Patata	0.77
Pepino	0.94
Pepino	1.3
Pepino	1.05
Pepino	1.39
Pepino	1.3
Pepino	1.17
Pepino	30.63
Pepino	1.25
Pepino	0.65
Pepino	0.56
Pera	2.01
Pera	3.9
Pera	8.18
Pera	2.41
Pera	1.9
Pera	2.9
Pera	2.9
Pera	2.27
Pera	3.9
Perejil	7.23
Perejil	7.2
Perejil	10.2
Perejil	4.38
Perejil	5.4
Perejil	5.4
Perejil	5.9
Perejil	3.23
Pimiento	0.22
Pimiento	0.5
Pimiento	1.01
Pimiento	2.25
Pimiento	2.34
Pollo	0.37
Pollo	0.3
Pollo	0.4
Pollo	0.19
Pollo	0.4
Pollo	0.015
Pollo	1.1
Queso	0.16
Queso	0.3
Queso	0.61
Queso	0.5
Queso	0.45
Queso	0.03
Tomate	0.77
Tomate	0.5
Tomate	3.32
Tomate	0.63
Tomate	0.62
Trigo	0.7
Trigo	0.5
Trigo	2.7
Trigo	0.29
Trigo	0.7
Trigo	0.4
Yogur	0.06
Yogur	0.1
Yogur	0.37
Zumo	1.44
Zumo	1.6
Zumo	1.8
Zumo	1.9
Zumo	0.16
Zumo	0.4
Zumo	3.86
Zumo	3.9
Zumo	1.84
Zumo	11
Zumo	1
Zumo	0.72
Zumo	0.81
Rugulopteryx	192.754
Rugulopteryx	194.7
Rugulopteryx	187.916
Rugulopteryx	191.666
Rugulopteryx	201.306
Rugulopteryx	200.983
Rugulopteryx	181.929
Rugulopteryx	186.701
Rugulopteryx	200.593
Rugulopteryx	192.155
Rugulopteryx	188.558
Rugulopteryx	184.821

[truncated: 1 more sheets: Calidad]
